# Supplementary material for: Toward targeted mental health support: the (in)congruence effect of resilience and social support among casino employees in Macau
Source: BMC Public Health. 2026 May 12;26:2059. doi: 10.1186/s12889-026-27684-8 (PMC13340398; doi:10.1186/s12889-026-27684-8)
Supplement: Supplementary file 2 — Supplementary Material 2. [file 12889_2026_27684_MOESM2_ESM.r]

# ------------------------------------------------------------------------------
# R Code for Marital Status Moderation (Multigroup RSA)
# Manuscript: (in)Congruence Effect of Resilience and Social Support on Mental Health
# ------------------------------------------------------------------------------

# Load packages
if (!requireNamespace("pacman", quietly = TRUE)) {
  install.packages("pacman")
}
pacman::p_load(tidyverse, bruceR, RSA, gridExtra)

# Load cleaned dataset
df <- import("data_final.csv")

# Standardize predictors
df <- df %>%
  mutate(
    x = scale(RISC),
    y = scale(PSSS)
  )

# ------------------------------------------------------------------------------
# Marital status groups (consistent with manuscript)
# ------------------------------------------------------------------------------
marriage_groups <- c("分居/離異", "未婚", "已婚")
marriage_labels <- c("Separated/Divorced", "Not Married", "Married")
plot_list <- list()

# Save graphic parameters
par_default <- par(no.readonly = TRUE)
par(mar = c(0.8, 0.3, 0.8, 0.3), oma = c(0,0,0,0), mgp = c(0.8, 0.2, 0))

# ------------------------------------------------------------------------------
# Multigroup RSA for ANXIETY (GAD7) by marital status
# ------------------------------------------------------------------------------
for (i in seq_along(marriage_groups)) {
  group_data <- df %>% filter(marriage == marriage_groups[i])
  
  rsa_fit <- RSA(
    GAD7 ~ x * y,
    data = group_data,
    models = "full",
    center = "none",
    scale = "none"
  )
  
  p <- plot(
    rsa_fit,
    xlab = "Resilience",
    ylab = "Social Support",
    zlab = "Anxiety",
    main = paste0("(", letters[i], ") ", marriage_labels[i]),
    legend = FALSE,
    param = FALSE,
    surface = "predict",
    points = list(show = FALSE),
    project = c("LOC", "LOIC", "PA1", "contour"),
    cex.tickLabel = 0.6,
    cex.axesLabel = 0.7,
    cex.main = 0.8
  )
  plot_list[[i]] <- p
}

# Restore graphic settings
par(par_default)

# Export high-resolution figure for publication
tiff("GAD7_RSA_by_Marriage.tiff",
     width = 170, height = 85, units = "mm",
     res = 300, compression = "lzw", pointsize = 7)

grid.arrange(plot_list[[1]], plot_list[[2]], plot_list[[3]],
             ncol = 3, padding = unit(0, "lines"))

dev.off()

# ------------------------------------------------------------------------------
# End of Marital Status Moderation Analysis
# ------------------------------------------------------------------------------
