# Supplementary material for: Toward targeted mental health support: the (in)congruence effect of resilience and social support among casino employees in Macau
Source: BMC Public Health. 2026 May 12;26:2059. doi: 10.1186/s12889-026-27684-8 (PMC13340398; doi:10.1186/s12889-026-27684-8)
Supplement: Supplementary file 3 — Supplementary Material 3. [file 12889_2026_27684_MOESM3_ESM.r]

# ------------------------------------------------------------------------------
# R Code for Main Response Surface Analysis (RSA)
# Manuscript: (in)Congruence Effect of Resilience and Social Support on Mental Health
# ------------------------------------------------------------------------------

# Install required packages
if (!requireNamespace("pacman", quietly = TRUE)) {
  install.packages("pacman")
}
pacman::p_load(tidyverse, bruceR, RSA, lme4)

# Load cleaned final dataset
df <- import("data_final.csv")

# Standardize two predictors (Z-score normalization)
df <- df %>%
  mutate(
    x = scale(RISC),   # Psychological resilience
    y = scale(PSSS)    # Perceived social support
  )

# ------------------------------------------------------------------------------
# Covariates (ALIGNED WITH MANUSCRIPT)
# ------------------------------------------------------------------------------
covariates <- c("age", "gender", "position", "shift", "experience", "income", "marriage", "degree")

# ------------------------------------------------------------------------------
# 1. RSA for DEPRESSION (PHQ9)
# ------------------------------------------------------------------------------
RSA_PHQ9 <- RSA(
  PHQ9 ~ x * y,
  data = df,
  center = "none",
  scale = "none",
  models = c("additive", "IA", "full"),
  estimator = "MLR",
  control.variables = covariates
)

# ------------------------------------------------------------------------------
# 2. RSA for ANXIETY (GAD7)
# ------------------------------------------------------------------------------
RSA_GAD7 <- RSA(
  GAD7 ~ x * y,
  data = df,
  center = "none",
  scale = "none",
  models = c("additive", "IA", "full"),
  estimator = "MLR",
  control.variables = covariates
)

# ------------------------------------------------------------------------------
# 3. RSA for PERCEIVED STRESS (CPSS)
# ------------------------------------------------------------------------------
RSA_CPSS <- RSA(
  CPSS ~ x * y,
  data = df,
  center = "none",
  scale = "none",
  models = c("additive", "IA", "full"),
  estimator = "MLR",
  control.variables = covariates
)

# ------------------------------------------------------------------------------
# Model comparison (additive vs IA vs full)
# ------------------------------------------------------------------------------
compare(RSA_PHQ9)
compare(RSA_GAD7)
compare(RSA_CPSS)

# ------------------------------------------------------------------------------
# Sensitivity analysis: Full model WITHOUT covariates
# ------------------------------------------------------------------------------
RSA_PHQ9_noCov <- RSA(PHQ9 ~ x*y, data = df, models = "full", center = "none", scale = "none")
RSA_GAD7_noCov <- RSA(GAD7 ~ x*y, data = df, models = "full", center = "none", scale = "none")
RSA_CPSS_noCov <- RSA(CPSS ~ x*y, data = df, models = "full", center = "none", scale = "none")

# ------------------------------------------------------------------------------
# End of Main RSA Analysis
# ------------------------------------------------------------------------------
